# Supplementary material for: Mechanical stimulation promotes enthesis injury repair by mobilizing Prrx1+ cells via ciliary TGF-β signaling
Source: eLife. 2022 Apr 27;11:e73614. doi: 10.7554/eLife.73614 (PMC9094755; doi:10.7554/eLife.73614)
Supplement: Figure 1—source data 2. [file elife-73614-fig1-data2.zip]

Archive with 4 entries (3 files):
- 4w2 filtered_feature_bc_matrix/barcodes.tsv.gz
- 4w2 filtered_feature_bc_matrix/features.tsv.gz
- 4w2 filtered_feature_bc_matrix/matrix.mtx.gz
- 4w2 filtered_feature_bc_matrix/
