# Supplementary material for: Mechanical stimulation promotes enthesis injury repair by mobilizing Prrx1+ cells via ciliary TGF-β signaling
Source: eLife. 2022 Apr 27;11:e73614. doi: 10.7554/eLife.73614 (PMC9094755; doi:10.7554/eLife.73614)
Supplement: Figure 1—source data 4. [file elife-73614-fig1-data4.zip]

Archive with 1 entries (1 files):
- Figure 1  Source data 4.002
