# Supplementary material for: Mechanical stimulation promotes enthesis injury repair by mobilizing Prrx1+ cells via ciliary TGF-β signaling
Source: eLife. 2022 Apr 27;11:e73614. doi: 10.7554/eLife.73614 (PMC9094755; doi:10.7554/eLife.73614)
Supplement: Figure 6—figure supplement 1—source data 2. [file elife-73614-fig6-figsupp1-data2.zip]

Archive with 13 entries (12 files):
- Figure 6S gel/
- Figure 6S gel/GAPDH 1 Gray.tif
- Figure 6S gel/GAPDH 1.tif
- Figure 6S gel/GAPDH 2 Gray.tif
- Figure 6S gel/GAPDH 2.tif
- Figure 6S gel/Smad 1 Gray.tif
- Figure 6S gel/Smad 1.tif
- Figure 6S gel/Smad 2 Gray.tif
- Figure 6S gel/Smad 2.tif
- Figure 6S gel/pSmad 1 Gray.tif
- Figure 6S gel/pSmad 1.tif
- Figure 6S gel/pSmad 2 Gray.tif
- Figure 6S gel/pSmad 2.tif
