# Supplementary material for: Mechanical stimulation promotes enthesis injury repair by mobilizing Prrx1+ cells via ciliary TGF-β signaling
Source: eLife. 2022 Apr 27;11:e73614. doi: 10.7554/eLife.73614 (PMC9094755; doi:10.7554/eLife.73614)
Supplement: Figure 8—source data 2. [file elife-73614-fig8-data2.zip]

Archive with 25 entries (22 files):
- Figure 8 Source data 2/
- Figure 8 Source data 2/Figure 8c Source data/
- Figure 8 Source data 2/Figure 8c Source data/Figure 8c Source data.pptx
- Figure 8 Source data 2/Figure 8c Source data/GAPDH-1 Gray.tif
- Figure 8 Source data 2/Figure 8c Source data/GAPDH-1.tif
- Figure 8 Source data 2/Figure 8c Source data/GAPDH-2 Gray.tif
- Figure 8 Source data 2/Figure 8c Source data/GAPDH-2.tif
- Figure 8 Source data 2/Figure 8c Source data/PLDN-1 Gray.tif
- Figure 8 Source data 2/Figure 8c Source data/PLDN-1.tif
- Figure 8 Source data 2/Figure 8c Source data/PLDN-2 Gray.tif
- Figure 8 Source data 2/Figure 8c Source data/PLDN-2.tif
- Figure 8 Source data 2/Figure 8j Source data/
- Figure 8 Source data 2/Figure 8j Source data/Figure 8j Source data.pptx
- Figure 8 Source data 2/Figure 8j Source data/GAPDH 1 Gray.tif
- Figure 8 Source data 2/Figure 8j Source data/GAPDH 1.tif
- Figure 8 Source data 2/Figure 8j Source data/GAPDH 2 Gray.tif
- Figure 8 Source data 2/Figure 8j Source data/GAPDH 2.tif
- Figure 8 Source data 2/Figure 8j Source data/Smad 1 Gray.tif
- Figure 8 Source data 2/Figure 8j Source data/Smad 1.tif
- Figure 8 Source data 2/Figure 8j Source data/Smad 2 Gray.tif
- Figure 8 Source data 2/Figure 8j Source data/Smad 2.tif
- Figure 8 Source data 2/Figure 8j Source data/pSmad 1 Gray.tif
- Figure 8 Source data 2/Figure 8j Source data/pSmad 1.tif
- Figure 8 Source data 2/Figure 8j Source data/pSmad 2 Gray.tif
- Figure 8 Source data 2/Figure 8j Source data/pSmad 2.tif
