# Supplementary material for: Mechanical stimulation promotes enthesis injury repair by mobilizing Prrx1+ cells via ciliary TGF-β signaling
Source: eLife. 2022 Apr 27;11:e73614. doi: 10.7554/eLife.73614 (PMC9094755; doi:10.7554/eLife.73614)
Supplement: Figure 8—figure supplement 1—source data 2. [file elife-73614-fig8-figsupp1-data2.zip]

Archive with 14 entries (13 files):
- Figure 8S gel/
- Figure 8S gel/Figure 8S gel.pptx
- Figure 8S gel/IFT88 1-Gray.tif
- Figure 8S gel/IFT88 1.tif
- Figure 8S gel/IFT88 2-Gray.tif
- Figure 8S gel/IFT88 2.tif
- Figure 8S gel/IFT88 3-Gray.tif
- Figure 8S gel/IFT88 3.tif
- Figure 8S gel/actin 1-Gray.tif
- Figure 8S gel/actin 1.tif
- Figure 8S gel/actin 2-Gray.tif
- Figure 8S gel/actin 2.tif
- Figure 8S gel/actin 3-Gray.tif
- Figure 8S gel/actin 3.tif
